# Supplementary material for: Neuroimaging Findings in a Patient with Anti-IgLON5 Disease: Cerebrospinal Fluid Dynamics Abnormalities
Source: Diagnostics (Basel). 2022 Mar 30;12(4):849. doi: 10.3390/diagnostics12040849 (PMC9028205; doi:10.3390/diagnostics12040849)
Supplement: Supplementary file 1 [file diagnostics-12-00849-s001.zip]

Archive with 1 entries (1 files):
- diagnostics-1634152-supplementary.pdf
